# Supplementary material for: Risk Factors for Cervical Cancer in Ghana
Source: Cancer Rep (Hoboken). 2024 Jun 21;7(6):e2124. doi: 10.1002/cnr2.2124 (PMC11190583; doi:10.1002/cnr2.2124)
Supplement: Supplementary file 1 — Table S1. [file CNR2-7-e2124-s001.xlsx]

## Sheet: Supplementary Table 1
	Supplementary Table 1: Lifestyle factors and risk of cervical cancer in Ghana
		Cases (n=206)	Controls(n=230)
	Characteristic	n(%)	n(%)
				ORa(95% CI)	ORb(95% CI)	ORc(95% CI)
	Previous cervical smear
	No	151(93.2)	181(90.1)	1	1	1
	Yes	11(6.8)	20(9.9)	0.3(0.1-0.9)	0.2(0.1-0.8)	0.02(0.00-0.37)
	Unknown	44	29
	Consumption of fruit
	No	48(23.4)	57(24.8)	1	1	1
	Yes	157(76.5)	173(75.2)	0.9(0.5-1.6)	0.8(0.4-1.6)	0.5(0.2-1.6)
	Unknown	1	0
	BMI at interview (kg/m2)
	<18	26(14.2)	7(3.1)	1	1	1
	18-25	89(48.6)	86(38.1)	0.5(0.1-1.8)	0.5(0.1-2.1)	0.6(0.1-3.8)
	26-30	55(30.1)	74(32.7)	0.4(0.1-1.6)	0.5(0.1-2.0)	0.4(0.1-2.4)
	>30	13(7.1)	59(26.1)	0.1(0.0-0.4)	0.08(0.02-0.40)	0.1(0.02-0.89)
	Unknown	23	4
	Test for trend (p-value)			<0.001	<0.001	0.009
	Note: ORa: adjusted for age at diagnosis; ORb: adjusted for age at diagnosis, age at first marriage, region of residence and ethnicity; ORc: adjusted for age at diagnosis, age at first marriage, region of residence, ethnicity and presence of high-risk oncogenic HPV DNA
